# Supplementary material for: Genome-Wide Loss of Heterozygosity and DNA Copy Number Aberration in HPV-Negative Oral Squamous Cell Carcinoma and Their Associations with Disease-Specific Survival
Source: PLoS One. 2015 Aug 6;10(8):e0135074. doi: 10.1371/journal.pone.0135074 (PMC4527746; doi:10.1371/journal.pone.0135074)
Supplement: S2 Table — (XLSX) [file pone.0135074.s008.xlsx]

## Sheet: Table S2-A
Table S2-A. Top 100 SNPs with the greatest percentages of study participants showing LOH events.
SNP	dbSNP RS ID	Gene.symbol	Chr	Position	Cytoband	% CN gain	% CN loss	% CN normal	% LOH	% CN gain LOH	% CN loss LOH	% normal LOH
SNP_A-1909465	rs4680868	EOMES-CMC1	3	27804165	p24.1	0	68	32	90	0	83.3333	6.66667
SNP_A-2251760	rs3913582	ZNF717-ROBO2	3	76597635	p12.3	0	69.3333	30.6667	90	0	80	10
SNP_A-2112680	rs413553	PTPRD	9	10078517	p23	13.3333	41.3333	45.3333	86.2069	17.2414	41.3793	27.5862
SNP_A-4297478	rs10756904	SH3GL2	9	17716844	p22.2	14.6667	41.3333	44	86.2069	13.7931	41.3793	31.0345
SNP_A-1864053	rs1538718	SMARCA2-DMRT2	9	1258294	p24.3	21.3333	36	42.6667	85.7143	14.2857	42.8571	28.5714
SNP_A-2185361	rs1539172	CCDC171	9	15774631	p22.3	14.6667	42.6667	42.6667	84.8485	15.1515	51.5152	18.1818
SNP_A-2258504	rs4512431	SMARCA2-DMRT2	9	1258688	p24.3	21.3333	36	42.6667	84.8485	15.1515	42.4242	27.2727
SNP_A-1995700	rs717381	KDM4C	9	7087991	p24.1	20	36	44	83.871	19.3548	41.9355	22.5806
SNP_A-2073746	rs3849498	ZNF717-ROBO2	3	76609556	p12.3	0	69.3333	30.6667	83.7838	0	78.3784	5.40541
SNP_A-8506184	rs6768984	CRBN-LRRN1	3	3345924	p26.2	1.33333	69.3333	29.3333	83.3333	0	83.3333	0
SNP_A-8618227	rs904476	CRBN-LRRN1	3	3358021	p26.2	1.33333	69.3333	29.3333	83.3333	3.33333	80	0
SNP_A-8700988	rs13094665	CRBN-LRRN1	3	3341612	p26.2	1.33333	69.3333	29.3333	83.3333	2.77778	77.7778	2.77778
SNP_A-8316635	rs9844930	ARHGEF3	3	56928214	p14.3	1.33333	69.3333	29.3333	82.8571	0	80	2.85714
SNP_A-4296652	---	KDM4C-C9orf123	9	7540870	p24.1	17.3333	38.6667	44	82.7586	13.7931	44.8276	24.1379
SNP_A-8283020	rs16930828	PTPRD	9	10010251	p23	12	41.3333	46.6667	82.7586	20.6897	48.2759	13.7931
SNP_A-2178941	rs4685335	RFTN1	3	16423640	p24.3	1.33333	66.6667	32	82.3529	0	79.4118	2.94118
SNP_A-4279630	rs752298	GRM7	3	7494955	p26.1	1.33333	69.3333	29.3333	82.3529	2.94118	76.4706	2.94118
SNP_A-8445169	rs10967005	IZUMO3-TUSC1	9	25617885	p21.2	12	44	44	82.3529	8.82353	47.0588	26.4706
SNP_A-2279862	rs1328001	NFIB-ZDHHC21	9	14525880	p22.3	16	38.6667	45.3333	82.1429	14.2857	42.8571	25
SNP_A-8626421	rs4740766	GLIS3-SLC1A1	9	4294915	p24.2	21.3333	36	42.6667	82.1429	7.14286	42.8571	32.1429
SNP_A-2050358	rs459737	CACNA2D3-WNT5A	3	55280924	p14.3	0	69.3333	30.6667	81.8182	0	72.7273	9.09091
SNP_A-2143615	rs7864275	DMRTA1-CDKN2B-AS1	9	22151212	p21.3	12	46.6667	41.3333	81.5789	5.26316	44.7368	31.5789
SNP_A-2081605	rs4478063	CNTN6-CHL1	3	1046362	p26.3	2.66667	70.6667	26.6667	81.25	0	75	6.25
SNP_A-8570731	rs10733410	LOC100506422-CAAP1	9	26667187	p21.2	12	40	48	81.25	15.625	34.375	31.25
SNP_A-8681715	rs2070491	SLC22A14	3	38325138	p22.2	0	66.6667	33.3333	81.25	0	75	6.25
SNP_A-2108941	rs10757623	LOC100506422-CAAP1	9	26703335	p21.2	12	38.6667	49.3333	81.0811	13.5135	35.1351	32.4324
SNP_A-4290373	rs2042004	LOC339166-WSCD1	17	5674587	p13.2	12	18.6667	69.3333	81.0811	10.8108	21.6216	48.6486
SNP_A-8284226	rs16904097	LOC728724-GSDMC-CCDC26	8	130581329	q24.21	61.3333	0	38.6667	80.9524	64.2857	0	16.6667
SNP_A-1790661	rs2305616	COLQ	3	15490699	p25.1	1.33333	66.6667	32	80.6452	0	74.1935	6.45161
SNP_A-1921249	rs16907400	FLJ35024	9	2526898	p24.2	22.6667	36	41.3333	80.6452	16.129	48.3871	16.129
SNP_A-1954475	rs9853719	RFTN1	3	16418170	p24.3	1.33333	66.6667	32	80.6452	0	77.4194	3.22581
SNP_A-1995583	rs1947447	KCNV2-VLDLR	9	2649280	p24.2	22.6667	36	41.3333	80.6452	16.129	38.7097	25.8065
SNP_A-1995699	rs10491780	KDM4C	9	7087263	p24.1	20	36	44	80.6452	19.3548	38.7097	22.5806
SNP_A-2233793	rs13095087	COLQ	3	15493845	p25.1	1.33333	66.6667	32	80.6452	0	70.9677	9.67742
SNP_A-4267383	rs504822	TTC39B	9	15232896	p22.3	16	38.6667	45.3333	80.6452	12.9032	38.7097	29.0323
SNP_A-8284735	rs1341737	CCDC171	9	15798216	p22.3	14.6667	42.6667	42.6667	80.6452	16.129	45.1613	19.3548
SNP_A-8421690	rs4684670	CNTN6-CHL1	3	1066110	p26.3	2.66667	70.6667	26.6667	80.6452	0	74.1935	6.45161
SNP_A-8426834	rs10810251	FREM1	9	14798325	p22.3	16	38.6667	45.3333	80.6452	12.9032	45.1613	22.5806
SNP_A-8452127	rs4955391	GADL1-STT3B	3	31270126	p23	1.33333	68	30.6667	80.6452	0	80.6452	0
SNP_A-2014079	rs7019851	CCDC171	9	15759551	p22.3	14.6667	42.6667	42.6667	80.5556	13.8889	44.4444	22.2222
SNP_A-4276089	rs752300	GRM7	3	7495084	p26.1	1.33333	69.3333	29.3333	80.5556	2.77778	75	2.77778
SNP_A-8401498	rs4423749	GALNT15-MIR563	3	16137617	p25.1	1.33333	66.6667	32	80.5556	0	72.2222	8.33333
SNP_A-8629919	rs13095528	SLC6A6-LSM3	3	14377966	p25.1	2.66667	64	33.3333	80.4878	0	70.7317	9.7561
SNP_A-1904367	rs4143458	PTPRD	9	10243852	p23	14.6667	40	45.3333	80	10	50	20
SNP_A-1995973	rs726353	FLJ41200-LINC00583-LOC100506304	9	13822491	p23	14.6667	38.6667	46.6667	80	14.2857	42.8571	22.8571
SNP_A-2013969	rs2375075	SMARCA2-DMRT2	9	1052695	p24.3	21.3333	36	42.6667	80	10	43.3333	26.6667
SNP_A-2144249	rs10118795	IL33	9	6230658	p24.1	22.6667	36	41.3333	80	6.66667	40	33.3333
SNP_A-2177944	rs10811970	SMARCA2-FLJ35024	9	2381261	p24.2	22.6667	36	41.3333	80	22.5	42.5	15
SNP_A-2196298	rs3773447	COLQ	3	15495023	p25.1	1.33333	66.6667	32	80	0	73.3333	6.66667
SNP_A-4230249	rs17628085	CRBN-LRRN1	3	3403614	p26.2	1.33333	69.3333	29.3333	80	0	76.6667	3.33333
SNP_A-4233577	rs10963233	SH3GL2	9	17724771	p22.2	14.6667	41.3333	44	80	13.3333	36.6667	30
SNP_A-8367612	rs12346508	ADAMTSL1-SH3GL2	9	17993633	p22.2	14.6667	41.3333	44	80	6.66667	36.6667	36.6667
SNP_A-8408428	rs882092	SMARCA2-DMRT2	9	1260676	p24.3	21.3333	36	42.6667	80	17.1429	40	22.8571
SNP_A-8495393	rs10125418	FLJ41200-LINC00583-LOC100506304	9	13873972	p23	14.6667	38.6667	46.6667	80	20	34.2857	25.7143
SNP_A-2204408	rs7633787	ZNF385D-UBE2E2	3	23088981	p24.3	0	68	32	79.4872	0	76.9231	2.5641
SNP_A-8539139	rs9821601	ZNF385D-UBE2E2	3	23085312	p24.3	0	68	32	79.4872	0	76.9231	2.5641
AFFX-SNP_6143423	rs752300	GRM7	3	7495084	p26.1	1.33333	69.3333	29.3333	79.4118	0	76.4706	2.94118
SNP_A-1788680	rs10963766	ADAMTSL1	9	18785058	p22.1	14.6667	41.3333	44	79.4118	14.7059	32.3529	32.3529
SNP_A-2143133	rs923926	FREM1	9	14755030	p22.3	16	38.6667	45.3333	79.4118	11.7647	41.1765	26.4706
SNP_A-2215678	rs885043	SMARCA2-DMRT2	9	1260931	p24.3	21.3333	36	42.6667	79.4118	17.6471	35.2941	26.4706
SNP_A-2276128	rs12638942	SSUH2-CAV3	3	8678279	p25.3	1.33333	65.3333	33.3333	79.4118	0	70.5882	8.82353
SNP_A-2302349	rs1322148	PTPRD	9	10241492	p23	14.6667	40	45.3333	79.4118	8.82353	44.1176	26.4706
SNP_A-8328746	rs7628020	CHL1	3	116117	p26.3	0	72	28	79.4118	0	73.5294	5.88235
SNP_A-8515193	rs820519	GLDC-KDM4C	9	6706958	p24.1	20	36	44	79.4118	11.7647	41.1765	26.4706
SNP_A-2234520	rs1867010	CRBN-LRRN1-SUMF1	3	3735450	p26.2	1.33333	69.3333	29.3333	79.3103	3.44828	68.9655	6.89655
SNP_A-4293628	rs2281731	GLIS3	9	3845616	p24.2	22.6667	36	41.3333	79.3103	3.44828	37.931	37.931
SNP_A-8382264	rs11706981	CADPS	3	62386238	p14.2	0	66.6667	33.3333	79.3103	0	79.3103	0
SNP_A-8599214	rs2133414	CRBN-LRRN1	3	3360916	p26.2	1.33333	69.3333	29.3333	79.3103	3.44828	72.4138	3.44828
SNP_A-1804955	rs7627280	ITPR1	3	4777165	p26.1	1.33333	68	30.6667	78.7879	3.0303	66.6667	9.09091
SNP_A-1814922	rs155403	CNTN6	3	1352266	p26.3	1.33333	72	26.6667	78.7879	0	78.7879	0
SNP_A-1872491	rs2890989	ZDHHC21-CER1	9	14684211	p22.3	16	38.6667	45.3333	78.7879	12.1212	33.3333	33.3333
SNP_A-2046991	rs10116545	ADAMTSL1	9	18785867	p22.1	14.6667	41.3333	44	78.7879	15.1515	33.3333	30.303
SNP_A-1971317	rs6792367	CNTN6	3	1145937	p26.3	1.33333	70.6667	28	78.3784	0	70.2703	8.10811
SNP_A-2023269	rs303724	NFIB-ZDHHC21	9	14458137	p22.3	16	38.6667	45.3333	78.3784	10.8108	43.2432	24.3243
SNP_A-1811942	rs528649	ZNF385D-UBE2E2	3	23026938	p24.3	0	68	32	78.125	0	71.875	6.25
SNP_A-1896483	rs7854416	FLJ41200-LINC00583-LOC100506304	9	13912077	p23	14.6667	38.6667	46.6667	78.125	21.875	28.125	28.125
SNP_A-2031530	rs3845972	FHIT	3	60002874	p14.2	0	70.6667	29.3333	78.125	0	75	3.125
SNP_A-2041478	rs12952489	ODF4-ARHGEF15	17	8182616	p13.1	13.3333	18.6667	68	78.125	9.375	21.875	46.875
SNP_A-2090397	rs451878	CCDC171	9	15626260	p22.3	14.6667	41.3333	44	78.125	15.625	40.625	21.875
SNP_A-2205357	rs1574768	ZDHHC21-CER1	9	14684372	p22.3	16	38.6667	45.3333	78.125	12.5	34.375	31.25
SNP_A-2251559	rs4258076	SLC24A2	9	19654081	p22.1	16	41.3333	42.6667	78.125	15.625	37.5	25
SNP_A-2300321	rs2309557	WSCD1-AIPL1	17	6105712	p13.2	12	20	68	78.125	12.5	21.875	43.75
SNP_A-4243940	rs10122193	LOC389705-TTC39B	9	15144647	p22.3	16	38.6667	45.3333	78.125	6.25	46.875	25
SNP_A-8319420	rs745034	FLJ41200-LINC00583-LOC100506304	9	13776493	p23	14.6667	38.6667	46.6667	78.125	15.625	37.5	25
SNP_A-8343632	rs4741334	SMARCA2-DMRT2	9	1385617	p24.3	21.3333	36	42.6667	78.125	25	37.5	15.625
SNP_A-8343638	rs7025331	SMARCA2-FLJ35024	9	2210211	p24.2	24	36	40	78.125	25	43.75	9.375
SNP_A-8426189	rs789585	FLJ41200-LINC00583-LOC100506304	9	13700506	p23	14.6667	38.6667	46.6667	78.125	12.5	40.625	25
SNP_A-8459569	rs10975369	KIAA2026	9	5942559	p24.1	24	36	40	78.125	12.5	37.5	28.125
SNP_A-8492544	rs9844908	ZNF717-ROBO2	3	76606004	p12.3	0	69.3333	30.6667	78.125	0	68.75	9.375
SNP_A-8709301	rs7045363	KCNV2-VLDLR	9	2651983	p24.2	22.6667	36	41.3333	78.125	15.625	37.5	25
SNP_A-1942085	rs6475247	ADAMTSL1	9	18796899	p22.1	14.6667	41.3333	44	78.0488	7.31707	43.9024	26.8293
SNP_A-1866560	rs4679620	C3orf67-FHIT	3	59299498	p14.2	0	69.3333	30.6667	77.7778	0	75	2.77778
SNP_A-1921831	rs751193	CACNA2D3-WNT5A	3	55462357	p14.3	0	69.3333	30.6667	77.7778	0	75	2.77778
SNP_A-1972712	rs950155	ARHGEF3	3	56895920	p14.3	1.33333	69.3333	29.3333	77.7778	0	77.7778	0
SNP_A-2038149	rs3849497	ZNF717-ROBO2	3	76598199	p12.3	0	69.3333	30.6667	77.7778	0	72.2222	5.55556
SNP_A-2238191	rs16910679	LOC100506422-CAAP1	9	26673644	p21.2	12	40	48	77.7778	11.1111	41.6667	25
SNP_A-4204609	rs10975230	KIAA1432	9	5667461	p24.1	22.6667	36	41.3333	77.7778	14.8148	29.6296	33.3333
SNP_A-8332112	rs7629289	MIR4790-GRM7	3	5350206	p26.1	1.33333	69.3333	29.3333	77.7778	0	72.2222	5.55556
SNP_A-8631240	rs6475876	TUSC1-LOC100506422	9	26015378	p21.2	12	44	44	77.7778	7.40741	44.4444	25.9259
SNP_A-2062467	rs6803927	GRM7-LMCD1-AS1	3	7941137	p26.1	1.33333	66.6667	32	77.5	0	70	7.5

## Sheet: Table S2-B
Table S2-B. Top 100 SNPs that have CN gain.
SNP	dbSNP RS ID	Gene.symbol	chr	pos	Cyto	per.gain	per.loss	per.norm	per.loh	per.gainLOH	per.lossLOH	per.normLOH
AFFX-SNP_7963775	---	HSF1	8	145502413	q24.3	68	1.33333	30.6667	7	17.9487	0	0
SNP_A-1790329	rs13439526	TRIB1-LINC00861	8	126877992	q24.13	68	0	32	1	2.85714	0	0
SNP_A-1840143	rs13263504	WISP1-NDRG1	8	134316309	q24.22	69.3333	1.33333	29.3333	11	36.6667	0	0
SNP_A-1840295	rs853296	TG	8	134010808	q24.22	72	1.33333	26.6667	8	16.2162	0	5.40541
SNP_A-1841750	---	VPS28	8	145623814	q24.3	68	1.33333	30.6667	4	11.7647	0	0
SNP_A-1842091	rs2929975	WISP1-NDRG1	8	134315900	q24.22	69.3333	1.33333	29.3333	10	27.7778	0	0
SNP_A-1861255	rs3739262	WISP1	8	134274895	q24.22	68	1.33333	30.6667	6	13.5135	0	2.7027
SNP_A-1872884	rs11248216	ZNF250-ZNF16	8	146125907	q24.3	69.3333	1.33333	29.3333	9	25	0	3.125
SNP_A-1877597	rs853304	TG	8	134000930	q24.22	72	1.33333	26.6667	7	16.6667	0	2.77778
SNP_A-1877920	rs17804358	MIR1208-LOC728724	8	129520879	q24.21	68	0	32	1	2.43902	0	0
SNP_A-1882758	rs2068128	TG	8	133986770	q24.22	70.6667	1.33333	28	5	8.33333	2.77778	2.77778
SNP_A-1888812	---	SPATC1-GRINA-PARP10	8	145158416	q24.3	68	1.33333	30.6667	6	17.1429	0	0
SNP_A-1892770	rs4470994	MIR1208-LOC728724	8	129399450	q24.21	69.3333	0	30.6667	6	18.75	0	0
SNP_A-1921566	rs1400474	MIR1208-LOC728724	8	129543462	q24.21	68	0	32	5	15.1515	0	0
SNP_A-1928293	rs6599536	ARHGAP39-ZNF251-LOC100996662	8	145904495	q24.3	69.3333	1.33333	29.3333	6	15.7895	0	0
SNP_A-1945437	rs938645	MIR1208-LOC728724	8	129488632	q24.21	68	0	32	3	9.09091	0	0
SNP_A-1949423	rs4925811	ARHGAP39	8	145773255	q24.3	69.3333	1.33333	29.3333	4	13.3333	0	0
SNP_A-1954858	rs11785501	TG	8	134055148	q24.22	70.6667	1.33333	28	4	9.67742	0	3.22581
SNP_A-1957625	rs6558326	MROH1-LOC377711	8	145351890	q24.3	68	1.33333	30.6667	2	5.55556	0	0
SNP_A-1995092	rs17801607	MIR1208-LOC728724	8	129468698	q24.21	68	0	32	1	3.0303	0	0
SNP_A-1995098	rs2392943	MIR1208-LOC728724	8	129512121	q24.21	68	0	32	6	17.1429	0	0
SNP_A-1995214	rs2739069	TG	8	134021805	q24.22	72	1.33333	26.6667	7	13.1579	2.63158	2.63158
SNP_A-1995215	rs2739070	TG	8	134021843	q24.22	72	1.33333	26.6667	9	18.4211	2.63158	2.63158
SNP_A-1995226	rs2929967	WISP1	8	134306075	q24.22	68	1.33333	30.6667	4	11.7647	0	0
SNP_A-2013958	---	BOP1	8	145479936	q24.3	68	1.33333	30.6667	4	8.10811	2.7027	0
SNP_A-2022765	rs864898	TG	8	133973562	q24.22	68	1.33333	30.6667	5	13.8889	0	0
SNP_A-2066221	rs11776972	MIR1208-LOC728724	8	129476990	q24.21	68	0	32	2	5.55556	0	0
SNP_A-2070887	---	PLEC	8	145081598	q24.3	68	1.33333	30.6667	8	22.8571	0	0
SNP_A-2083753	rs3955454	TRIB1-LINC00861	8	126936549	q24.13	68	0	32	9	28.125	0	0
SNP_A-2087307	rs753723	WISP1	8	134285182	q24.22	68	1.33333	30.6667	8	22.5806	0	3.22581
SNP_A-2092251	rs2739060	TG	8	134016928	q24.22	72	1.33333	26.6667	9	22.8571	2.85714	0
SNP_A-2094198	rs926174	TG	8	134025019	q24.22	72	1.33333	26.6667	6	14.2857	0	2.85714
SNP_A-2099510	rs2687810	TG	8	134004474	q24.22	72	1.33333	26.6667	14	33.3333	2.77778	2.77778
SNP_A-2104947	rs1735166	ZNF7	8	146035977	q24.3	68	1.33333	30.6667	8	20.5882	2.94118	0
SNP_A-2107897	rs2741218	TG	8	134024372	q24.22	72	1.33333	26.6667	11	25.7143	2.85714	2.85714
SNP_A-2116605	rs2687834	TG	8	133991009	q24.22	70.6667	1.33333	28	6	11.7647	2.94118	2.94118
SNP_A-2130374	rs13266127	TRIB1-LINC00861	8	126835767	q24.13	68	0	32	3	9.375	0	0
SNP_A-2130425	rs17335606	TRIB1-LINC00861	8	126887822	q24.13	68	0	32	2	5.71429	0	0
SNP_A-2148737	rs6470383	TRIB1-LINC00861	8	126904761	q24.13	68	0	32	4	12.5	0	0
SNP_A-2162437	rs16893344	WISP1	8	134275461	q24.22	68	1.33333	30.6667	7	17.2414	0	6.89655
SNP_A-2168117	---	NRBP2-EPPK1	8	145000648	q24.3	68	1.33333	30.6667	8	17.5	2.5	0
SNP_A-2185567	---	HSF1	8	145502413	q24.3	68	1.33333	30.6667	5	12.5	0	0
SNP_A-2186516	rs6982341	WISP1	8	134298717	q24.22	68	1.33333	30.6667	9	25.7143	0	0
SNP_A-2187268	rs1563148	EEF1D	8	144735462	q24.3	68	0	32	4	11.1111	0	0
SNP_A-2188060	rs3879822	ZNF250-ZNF16	8	146120280	q24.3	69.3333	1.33333	29.3333	7	19.3548	0	3.22581
SNP_A-2190504	rs4410884	WISP1-TG	8	134256900	q24.22	68	1.33333	30.6667	2	6.25	0	0
SNP_A-2193190	rs17426355	TRIB1-LINC00861	8	126874604	q24.13	68	0	32	3	8.33333	0	0
SNP_A-2213055	---	EPPK1-PLEC	8	145056271	q24.3	68	1.33333	30.6667	7	15.7895	2.63158	0
SNP_A-2217746	rs2741217	TG	8	134024175	q24.22	72	1.33333	26.6667	8	15	2.5	2.5
SNP_A-2234905	rs10103387	TRIB1-LINC00861	8	126897599	q24.13	68	0	32	5	14.2857	0	0
SNP_A-2241166	---	NRBP2-EPPK1	8	145001799	q24.3	68	1.33333	30.6667	7	14.6341	2.43902	0
SNP_A-2242500	rs11784860	ZNF34-RPL8	8	145984603	q24.3	69.3333	1.33333	29.3333	6	18.1818	0	0
SNP_A-2245703	rs1543157	MIR1208-LOC728724	8	129498992	q24.21	68	0	32	4	10.8108	0	0
SNP_A-2247505	rs1474539	TG	8	134015271	q24.22	72	1.33333	26.6667	9	22.8571	0	2.85714
SNP_A-2277983	rs2958483	ZNF251-ZNF34	8	145957852	q24.3	69.3333	1.33333	29.3333	4	12.1212	0	0
SNP_A-2289368	rs2929946	WISP1	8	134289873	q24.22	68	1.33333	30.6667	5	12.1212	0	3.0303
SNP_A-2292998	rs6470380	TRIB1-LINC00861	8	126864763	q24.13	68	0	32	2	5.71429	0	0
SNP_A-2295924	rs10089519	MIR1208-LOC728724	8	129601300	q24.21	68	0	32	3	7.89474	0	0
SNP_A-2297523	rs4733864	MIR1208-LOC728724	8	129516769	q24.21	68	0	32	5	13.5135	0	0
SNP_A-2313628	rs853306	TG	8	134000193	q24.22	72	1.33333	26.6667	9	19.4444	2.77778	2.77778
SNP_A-4193638	rs938646	MIR1208-LOC728724	8	129487714	q24.21	68	0	32	3	8.33333	0	0
SNP_A-4194820	rs10956699	NDRG1	8	134357765	q24.22	68	1.33333	30.6667	5	12.5	0	0
SNP_A-4213232	rs10505458	TRIB1-LINC00861	8	126899910	q24.13	68	0	32	3	8.10811	0	0
SNP_A-4224631	rs2741216	TG	8	134023950	q24.22	72	1.33333	26.6667	15	39.3939	3.0303	3.0303
SNP_A-4250944	rs2687824	TG	8	133994391	q24.22	70.6667	1.33333	28	9	22.8571	0	2.85714
SNP_A-4253877	rs1735412	ZNF7	8	146031789	q24.3	68	1.33333	30.6667	5	11.7647	2.94118	0
SNP_A-4256232	rs1480000	FOXH1-PPP1R16A	8	145672815	q24.3	69.3333	1.33333	29.3333	5	13.3333	0	3.33333
SNP_A-4269956	rs2687829	TG	8	133992191	q24.22	70.6667	1.33333	28	5	8.57143	2.85714	2.85714
SNP_A-4294129	rs2687826	TG	8	133994209	q24.22	70.6667	1.33333	28	4	5.55556	2.77778	2.77778
SNP_A-8283002	rs10956264	TRIB1-LINC00861	8	126899863	q24.13	68	0	32	3	8.82353	0	0
SNP_A-8283834	rs4129634	MIR1208-LOC728724	8	129409432	q24.21	69.3333	0	30.6667	4	12.1212	0	0
SNP_A-8283839	rs1400473	MIR1208-LOC728724	8	129543188	q24.21	68	0	32	2	5.71429	0	0
SNP_A-8284716	rs2069556	TG	8	133989700	q24.22	70.6667	1.33333	28	5	11.7647	0	2.94118
SNP_A-8294934	rs4925822	TONSL	8	145637472	q24.3	68	1.33333	30.6667	6	14.2857	0	2.85714
SNP_A-8296504	rs3802251	NDRG1	8	134374781	q24.22	68	1.33333	30.6667	7	16.129	0	6.45161
SNP_A-8311494	rs1735189	ZNF7-ZNF517	8	146016258	q24.3	69.3333	1.33333	29.3333	7	19.3548	3.22581	0
SNP_A-8314684	rs7818955	MIR1208-LOC728724	8	129444336	q24.21	69.3333	0	30.6667	16	30.7692	0	10.2564
SNP_A-8332301	rs2958492	ARHGAP39-ZNF251	8	145889935	q24.3	69.3333	1.33333	29.3333	5	17.2414	0	0
SNP_A-8342875	rs2977559	NDRG1	8	134328590	q24.22	69.3333	1.33333	29.3333	13	23.2558	0	6.97674
SNP_A-8352882	rs4610795	ARHGAP39-ZNF251	8	145852141	q24.3	69.3333	1.33333	29.3333	4	12.5	0	0
SNP_A-8375437	rs10095762	MIR1208-LOC728724	8	129567766	q24.21	68	0	32	1	3.22581	0	0
SNP_A-8379989	rs3879821	ZNF250-ZNF16	8	146120191	q24.3	69.3333	1.33333	29.3333	7	21.2121	0	0
SNP_A-8390072	rs11992532	TRIB1-LINC00861	8	126906354	q24.13	68	0	32	1	2.63158	0	0
SNP_A-8401219	---	PARP10	8	145131413	q24.3	68	1.33333	30.6667	7	18.9189	0	0
SNP_A-8408787	rs4260863	MIR1208-LOC728724	8	129455795	q24.21	68	0	32	2	5.88235	0	0
SNP_A-8421856	rs1049694	NDRG1	8	134319612	q24.22	69.3333	1.33333	29.3333	9	27.5862	0	3.44828
SNP_A-8430328	rs12678229	NDRG1	8	134344200	q24.22	68	1.33333	30.6667	8	21.2121	3.0303	0
SNP_A-8431463	rs4265150	MIR1208-LOC728724	8	129454077	q24.21	69.3333	0	30.6667	1	2.94118	0	0
SNP_A-8444698	rs6998301	MIR1208-LOC728724	8	129504200	q24.21	68	0	32	3	8.57143	0	0
SNP_A-8448719	rs13248671	MROH1-LOC377711	8	145351519	q24.3	68	1.33333	30.6667	2	5.71429	0	0
SNP_A-8482356	---	SCRT1-TMEM249	8	145538680	q24.3	68	1.33333	30.6667	4	7.5	2.5	0
SNP_A-8496608	rs7000195	ZNF250-ZNF16	8	146114607	q24.3	68	1.33333	30.6667	7	15	2.5	0
SNP_A-8505652	rs10096512	MIR1208-LOC728724	8	129555419	q24.21	68	0	32	5	15.625	0	0
SNP_A-8546578	---	ADCK5	8	145570274	q24.3	68	1.33333	30.6667	4	12.9032	0	0
SNP_A-8627499	rs2246625	TG	8	134030118	q24.22	72	1.33333	26.6667	7	12.8205	2.5641	2.5641
SNP_A-8661836	rs3882690	ZNF7-ZNF517	8	146014266	q24.3	69.3333	1.33333	29.3333	6	18.75	0	0
SNP_A-8679684	rs13281279	MIR1208-LOC728724	8	129561500	q24.21	68	0	32	6	14.2857	0	2.85714
SNP_A-8687571	rs7016291	TRIB1-LINC00861	8	126848943	q24.13	68	0	32	2	6.66667	0	0
SNP_A-8705182	rs2739061	TG	8	134017018	q24.22	72	1.33333	26.6667	3	9.09091	0	0
SNP_A-8713190	---	PUF60-NRBP2	8	144984291	q24.3	68	1.33333	30.6667	9	23.0769	0	0

## Sheet: Table S2-C
Table S2-C. Top 100 SNPs that have CN loss.
SNP	dbSNP RS ID	Gene.symbol	chr	pos	Cyto	per.gain	per.loss	per.norm	per.loh	per.gainLOH	per.lossLOH	per.normLOH
SNP_A-1785299	rs7627398	FHIT	3	60439116	p14.2	0	73.3333	26.6667	15	0	46.6667	3.33333
SNP_A-2165442	rs2734390	FHIT	3	60434331	p14.2	0	73.3333	26.6667	17	0	46.875	6.25
SNP_A-2258297	rs241675	FHIT	3	60506337	p14.2	0	73.3333	26.6667	22	0	68.9655	6.89655
SNP_A-2301940	rs2121865	FHIT	3	60462353	p14.2	0	73.3333	26.6667	17	0	53.3333	3.33333
SNP_A-8526683	rs242219	FHIT	3	60454420	p14.2	0	73.3333	26.6667	20	0	60.6061	0
SNP_A-8638144	rs439087	FHIT	3	60431924	p14.2	0	73.3333	26.6667	9	0	24.2424	3.0303
SNP_A-8645514	rs473944	FHIT	3	60431785	p14.2	0	73.3333	26.6667	8	0	18.1818	6.06061
SNP_A-8677091	rs741751	FHIT	3	60475004	p14.2	0	73.3333	26.6667	9	0	21.875	6.25
AFFX-SNP_8952993	rs9834351	ROBO1-GBE1	3	80320197	p12.2	0	72	28	18	0	62.069	0
SNP_A-1793950	rs1516316	CHL1	3	117131	p26.3	0	72	28	27	0	66.6667	8.33333
SNP_A-1795862	rs3772505	FHIT	3	59959164	p14.2	0	72	28	19	0	58.0645	3.22581
SNP_A-1813333	rs17749340	ROBO1-GBE1	3	80348898	p12.2	0	72	28	7	0	24.1379	0
SNP_A-1814922	rs155403	CNTN6	3	1352266	p26.3	1.33333	72	26.6667	26	0	78.7879	0
SNP_A-1820833	rs2129843	TGFBR2-RBMS3	3	30546678	p24.1	1.33333	72	26.6667	19	0	50	2.77778
SNP_A-1839882	rs1516348	CHL1	3	177034	p26.3	0	72	28	17	0	48.3871	6.45161
SNP_A-1852013	rs9311804	CHL1	3	96226	p26.3	0	72	28	23	0	68.75	3.125
SNP_A-1873048	rs265767	CNTN6	3	1350581	p26.3	1.33333	72	26.6667	24	0	75	0
SNP_A-1882642	rs2255772	FHIT	3	60532892	p14.2	0	72	28	18	0	51.5152	3.0303
SNP_A-1887341	rs7637245	TGFBR2-RBMS3	3	30561271	p24.1	1.33333	72	26.6667	19	0	56.25	3.125
SNP_A-1895164	rs7432306	ROBO1	3	79833515	p12.3	0	72	28	16	0	35.7143	2.38095
SNP_A-1935851	rs722071	FHIT	3	60087399	p14.2	0	72	28	24	0	71.875	3.125
SNP_A-1971342	rs1479530	CNTN6	3	1375419	p26.3	1.33333	72	26.6667	24	0	69.697	3.0303
SNP_A-1973385	rs4856616	ROBO1-GBE1	3	80549171	p12.2	0	72	28	16	0	40	5.71429
SNP_A-2081442	rs9884080	ROBO1	3	79768284	p12.3	0	72	28	20	0	52.7778	2.77778
SNP_A-2088738	rs1569351	FHIT	3	60287457	p14.2	0	72	28	19	0	65.5172	0
SNP_A-2095369	rs6548642	ROBO1	3	79783846	p12.3	0	72	28	17	0	45.7143	2.85714
SNP_A-2112036	rs7648874	TGFBR2-RBMS3	3	30561417	p24.1	1.33333	72	26.6667	23	0	59.4595	2.7027
SNP_A-2119981	rs162429	ROBO1	3	79019091	p12.3	0	72	28	17	0	57.1429	3.57143
SNP_A-2127741	rs17262485	CHL1	3	192541	p26.3	0	72	28	22	0	58.8235	5.88235
SNP_A-2129339	rs4856447	ROBO1	3	79790047	p12.3	0	72	28	15	0	43.75	3.125
SNP_A-2136252	rs17042151	CHL1	3	192268	p26.3	0	72	28	18	0	54.8387	3.22581
SNP_A-2147511	rs1995402	ROBO1	3	79873097	p12.3	0	72	28	16	0	42.4242	6.06061
SNP_A-2183056	rs736934	FHIT	3	60352582	p14.2	0	72	28	20	0	54.5455	6.06061
SNP_A-2210813	rs1569350	FHIT	3	60287396	p14.2	0	72	28	21	0	62.5	3.125
SNP_A-2224613	rs9309860	ROBO1-GBE1	3	80553990	p12.2	0	72	28	12	0	35.4839	3.22581
SNP_A-2225771	rs10865580	ROBO1-GBE1	3	80553770	p12.2	0	72	28	15	0	53.5714	0
SNP_A-2227713	rs10212228	ROBO1	3	79827613	p12.3	0	72	28	16	0	40.5405	2.7027
SNP_A-2245138	rs416551	ROBO1	3	78901961	p12.3	0	72	28	9	0	23.5294	2.94118
SNP_A-2246424	rs13060424	ROBO1-GBE1-LOC728290	3	81016286	p12.2	0	72	28	15	0	48.3871	0
SNP_A-2257219	rs809710	FHIT	3	59966648	p14.2	0	72	28	20	0	57.1429	0
SNP_A-2270559	rs16828	ROBO1-GBE1	3	79964392	p12.2	0	72	28	14	0	40.625	3.125
SNP_A-4209562	rs9309820	ROBO1	3	78983266	p12.3	0	72	28	22	0	60.6061	6.06061
SNP_A-4214816	rs1840969	ROBO1	3	78913530	p12.3	0	72	28	16	0	48.3871	3.22581
SNP_A-4225564	rs6800996	CHL1	3	71855	p26.3	0	72	28	19	0	53.3333	10
SNP_A-4236737	rs241693	FHIT	3	60383444	p14.2	0	72	28	13	0	33.3333	6.06061
SNP_A-4245207	rs6548639	ROBO1	3	79770665	p12.3	0	72	28	12	0	36.6667	3.33333
SNP_A-4257359	rs1393367	ROBO1-GBE1	3	79988799	p12.2	0	72	28	16	0	48.3871	3.22581
SNP_A-8326848	rs6778068	ROBO1-GBE1	3	80230685	p12.2	0	72	28	19	0	51.5152	6.06061
SNP_A-8328746	rs7628020	CHL1	3	116117	p26.3	0	72	28	27	0	73.5294	5.88235
SNP_A-8337965	rs2594254	FHIT	3	60531408	p14.2	0	72	28	16	0	37.1429	8.57143
SNP_A-8348991	rs7619069	CHL1	3	159365	p26.3	0	72	28	8	0	21.6216	0
SNP_A-8357162	rs9874387	FHIT	3	60350356	p14.2	0	72	28	12	0	38.7097	0
SNP_A-8383979	rs4856305	ROBO1-GBE1-LOC728290	3	81033979	p12.2	0	72	28	18	0	56.25	0
SNP_A-8388582	rs3846018	ROBO1-GBE1	3	80185503	p12.2	0	72	28	14	0	43.3333	3.33333
SNP_A-8394878	rs9845479	FHIT	3	60540185	p14.2	0	72	28	13	0	38.7097	3.22581
SNP_A-8395068	rs13089679	CHL1	3	44244	p26.3	0	72	28	12	0	33.3333	6.66667
SNP_A-8403933	rs11128687	CHL1	3	176998	p26.3	0	72	28	20	0	60	6.66667
SNP_A-8405901	rs4684051	CHL1	3	153525	p26.3	0	72	28	14	0	30.7692	5.12821
SNP_A-8463557	rs6548667	ROBO1-GBE1	3	80127525	p12.2	0	72	28	9	0	25	7.14286
SNP_A-8478574	rs2386556	CHL1	3	118719	p26.3	0	72	28	23	0	68.75	3.125
SNP_A-8479369	rs6548675	ROBO1-GBE1	3	80203823	p12.2	0	72	28	21	0	57.1429	2.85714
SNP_A-8496106	rs11919499	ROBO1-GBE1	3	80327471	p12.2	0	72	28	20	0	59.375	3.125
SNP_A-8509242	rs6780941	ROBO1-GBE1	3	80319233	p12.2	0	72	28	14	0	43.75	0
SNP_A-8517077	rs1568097	CHL1	3	155151	p26.3	0	72	28	18	0	54.5455	0
SNP_A-8526019	rs2734365	FHIT	3	60540943	p14.2	0	72	28	15	0	43.75	3.125
SNP_A-8533627	rs13099969	ROBO1-GBE1	3	79963697	p12.2	0	72	28	21	0	55.8824	5.88235
SNP_A-8561063	rs242196	FHIT	3	60373196	p14.2	0	72	28	21	0	57.5758	6.06061
SNP_A-8589296	rs11925874	TGFBR2-RBMS3	3	30553572	p24.1	1.33333	72	26.6667	20	0	55.8824	2.94118
SNP_A-8613542	rs6804127	ROBO1-GBE1	3	80314870	p12.2	0	72	28	20	0	59.375	3.125
SNP_A-8616238	rs12634573	ROBO1-GBE1	3	80572000	p12.2	0	72	28	17	0	54.8387	0
SNP_A-8617862	rs17326792	CHL1	3	147756	p26.3	0	72	28	15	0	46.6667	3.33333
SNP_A-8620437	rs9845138	ROBO1-GBE1	3	80292264	p12.2	0	72	28	10	0	31.25	0
SNP_A-8626620	rs1480688	ROBO1	3	78977925	p12.3	0	72	28	21	0	66.6667	3.33333
SNP_A-8677065	rs9866565	ROBO1-GBE1	3	80078686	p12.2	0	72	28	12	0	32.2581	6.45161
SNP_A-8680676	rs9824271	ROBO1-GBE1	3	80267968	p12.2	0	72	28	2	0	5.40541	0
SNP_A-8682514	rs13085258	FHIT	3	60549761	p14.2	0	72	28	7	0	20.6897	3.44828
SNP_A-8686247	rs1015456	CHL1	3	82776	p26.3	0	72	28	18	0	55.1724	6.89655
SNP_A-8690054	rs1400185	CHL1	3	190871	p26.3	0	72	28	14	0	36.3636	6.06061
SNP_A-8693712	rs11716372	TGFBR2-RBMS3	3	30545723	p24.1	1.33333	72	26.6667	20	0	54.2857	2.85714
SNP_A-1807371	rs1504070	CNTN6-CHL1	3	1093212	p26.3	2.66667	70.6667	26.6667	25	0	65.7143	5.71429
SNP_A-1890590	rs4686228	CNTN6-CHL1	3	862936	p26.3	1.33333	70.6667	28	23	0	61.7647	5.88235
SNP_A-1922311	rs6442152	CNTN6-CHL1	3	1054629	p26.3	2.66667	70.6667	26.6667	19	0	63.3333	0
SNP_A-1936583	rs6799147	CNTN4-CNTN6	3	1485822	p26.3	1.33333	70.6667	28	11	2.94118	26.4706	2.94118
SNP_A-1971345	rs6442451	CNTN4-CNTN6	3	1479132	p26.3	1.33333	70.6667	28	22	2.94118	58.8235	2.94118
SNP_A-2081605	rs4478063	CNTN6-CHL1	3	1046362	p26.3	2.66667	70.6667	26.6667	26	0	75	6.25
SNP_A-2130000	rs11128506	CNTN6-CHL1	3	1041688	p26.3	2.66667	70.6667	26.6667	24	3.125	68.75	3.125
SNP_A-2186999	rs4685846	CNTN6-CHL1	3	538399	p26.3	1.33333	70.6667	28	22	0	57.1429	5.71429
SNP_A-2194978	rs6792904	CNTN6-CHL1	3	1038667	p26.3	2.66667	70.6667	26.6667	24	0	61.1111	5.55556
SNP_A-2228468	rs1385464	SETMAR-LRRN1-SUMF1	3	3942467	p26.2	1.33333	70.6667	28	15	0	37.8378	2.7027
SNP_A-2267448	rs41486650	CNTN6-CHL1	3	655601	p26.3	1.33333	70.6667	28	13	2.85714	28.5714	5.71429
SNP_A-8300372	rs1504057	CNTN6-CHL1	3	1065551	p26.3	2.66667	70.6667	26.6667	22	0	62.5	6.25
SNP_A-8303225	rs11918888	TGFBR2-RBMS3	3	30346237	p24.1	1.33333	70.6667	28	21	0	58.8235	2.94118
SNP_A-8366576	rs11914853	CNTN6-CHL1	3	839513	p26.3	1.33333	70.6667	28	21	0	62.5	3.125
SNP_A-8421690	rs4684670	CNTN6-CHL1	3	1066110	p26.3	2.66667	70.6667	26.6667	25	0	74.1935	6.45161
SNP_A-8437895	rs13082351	CNTN4-CNTN6	3	1475042	p26.3	1.33333	70.6667	28	14	0	34.1463	0
SNP_A-8451124	rs469196	CNTN4-CNTN6	3	1502229	p26.3	1.33333	70.6667	28	23	0	55.5556	8.33333
SNP_A-8507354	rs2648451	CNTN4-CNTN6	3	1500557	p26.3	1.33333	70.6667	28	23	2.94118	55.8824	8.82353
SNP_A-8622364	rs17208795	CNTN6-CHL1	3	561487	p26.3	1.33333	70.6667	28	22	2.94118	58.8235	2.94118
SNP_A-8638115	rs624204	SETMAR-LRRN1-SUMF1	3	4101681	p26.1	1.33333	70.6667	28	15	0	44.8276	6.89655
SNP_A-8712511	rs9857545	CNTN6-CHL1	3	556161	p26.3	1.33333	70.6667	28	1	2.38095	0	0
